# Supplementary material for: Genome wide association study of Escherichia coli bloodstream infection isolates identifies genetic determinants for the portal of entry but not fatal outcome
Source: PLoS Genet. 2022 Mar 24;18(3):e1010112. doi: 10.1371/journal.pgen.1010112 (PMC8946752; doi:10.1371/journal.pgen.1010112)
Supplement: S1 Table — (XLSX) [file pgen.1010112.s006.xlsx]

## Sheet: Original data
variable	count	mean	std	min	25%	50%	75%	max
septic shock	907	0.240353	0.427533	0	0	0	0	1
admission to ICU	907	0.144432	0.351721	0	0	0	0	1
death	910	0.107692	0.310162	0	0	0	0	1
age	905	66.7403	17.4489	18	56	68	80	107
previous bacteremia	895	0.124022	0.329791	0	0	0	0	1
chronic alcoholism	908	0.0936123	0.291449	0	0	0	0	1
active smoking	902	0.174058	0.379369	0	0	0	0	1
immunosuppression	912	0.321272	0.467221	0	0	0	1	1
cirrhosis	912	0.0811404	0.2732	0	0	0	0	1
congestive heart failure	912	0.0811404	0.2732	0	0	0	0	1
chronic pulmonary failure	912	0.066886	0.249961	0	0	0	0	1
chronic renal failure	912	0.164474	0.370908	0	0	0	0	1
diabetes	912	0.232456	0.42263	0	0	0	0	1
HIV	912	0.0197368	0.139171	0	0	0	0	1
malignant tumor	912	0.317982	0.465948	0	0	0	1	1
lymphome	912	0.0416667	0.199936	0	0	0	0	1
urinary tract	858	0.581585	0.493587	0	0	1	1	1
digestive tract	835	0.371257	0.483431	0	0	0	1	1
pulmonary tract	824	0.0364078	0.187416	0	0	0	0	1
skin	820	0.0158537	0.124985	0	0	0	0	1
catheter	821	0.0377588	0.190729	0	0	0	0	1
surgery	820	0.00731707	0.0852784	0	0	0	0	1
gynecological	912	0.0142544	0.118603	0	0	0	0	1
antibiotics given <48 hours after onset	912	0.891447	0.311248	0	1	1	1	1
study: septicoli	912	0.597588	0.490653	0	0	1	1	1
gender female	912	0.519737	0.499884	0	0	1	1	1
community aquired infection	912	0.629386	0.483234	0	0	1	1	1
plurimicrobial infection	912	0.105263	0.307061	0	0	0	0	1

## Sheet: Imputed data
variable	count	mean	std	min	25%	50%	75%	max
septic shock	912	0.240132	0.427398	0	0	0	0	1
admission to ICU	912	0.145833	0.353133	0	0	0	0	1
death	912	0.107456	0.309862	0	0	0	0	1
age	912	66.6447	17.4984	18	56	68	80	107
previous bacteremia	912	0.122807	0.328396	0	0	0	0	1
chronic alcoholism	912	0.0932018	0.290874	0	0	0	0	1
active smoking	912	0.173246	0.378667	0	0	0	0	1
immunosuppression	912	0.321272	0.467221	0	0	0	1	1
cirrhosis	912	0.0811404	0.2732	0	0	0	0	1
congestive heart failure	912	0.0811404	0.2732	0	0	0	0	1
chronic pulmonary failure	912	0.066886	0.249961	0	0	0	0	1
chronic renal failure	912	0.164474	0.370908	0	0	0	0	1
diabetes	912	0.232456	0.42263	0	0	0	0	1
HIV	912	0.0197368	0.139171	0	0	0	0	1
malignant tumor	912	0.317982	0.465948	0	0	0	1	1
lymphome	912	0.0416667	0.199936	0	0	0	0	1
urinary tract	912	0.582237	0.493461	0	0	1	1	1
digestive tract	912	0.35636	0.479186	0	0	0	1	1
pulmonary tract	912	0.0361842	0.186851	0	0	0	0	1
skin	912	0.0153509	0.123011	0	0	0	0	1
catheter	912	0.0350877	0.184103	0	0	0	0	1
surgery	912	0.0109649	0.104195	0	0	0	0	1
gynecological	912	0.0142544	0.118603	0	0	0	0	1
antibiotics given <48 hours after onset	912	0.891447	0.311248	0	1	1	1	1
study: septicoli	912	0.597588	0.490653	0	0	1	1	1
gender female	912	0.519737	0.499884	0	0	1	1	1
community aquired infection	912	0.629386	0.483234	0	0	1	1	1
plurimicrobial infection	912	0.105263	0.307061	0	0	0	0	1
