# Supplementary material for: Genome wide association study of Escherichia coli bloodstream infection isolates identifies genetic determinants for the portal of entry but not fatal outcome
Source: PLoS Genet. 2022 Mar 24;18(3):e1010112. doi: 10.1371/journal.pgen.1010112 (PMC8946752; doi:10.1371/journal.pgen.1010112)
Supplement: S2 Table — (XLSX) [file pgen.1010112.s007.xlsx]

## Sheet: Lineage associations
target variable	lineage	wald_test	p-value
death	A	0.620758	0.534759
	B1	0.416945	0.676719
	B2	0.866316	0.386317
	C	1.01398	0.310592
	D	0.127547	0.898507
	E	2.29969e-10	1
	F	0.877328	0.380308
	G	0.172727	0.862866
	cladeI	0.00154213	0.99877
	cladeIII	0.00449237	0.996416
	cladeV	0.00402336	0.99679
septic shock	A	0.471334	0.637402
	B1	1.01017	0.312415
	B2	0.446138	0.655498
	C	1.61887	0.105475
	D	0.394663	0.693091
	E	0.734119	0.462876
	F	0.883224	0.377115
	G	1.78303	0.0745812
	cladeI	0.206834	0.836139
	cladeIII	0.000405428	0.999677
	cladeV	7.66193e-07	0.999999
admission to ICU	A	0.462331	0.643844
	B1	0.941985	0.3462
	B2	1.08698	0.277044
	C	2.01835	0.0435548
	D	0.562708	0.573634
	E	0.0941199	0.925014
	F	0.26216	0.793198
	G	2.07754	0.0377521
	cladeI	3.30743e-05	0.999974
	cladeIII	0.000310504	0.999752
	cladeV
urinary tract	A	4.52265	6.10703e-06
	B1	2.64859	0.00808285
	B2	4.24839	2.1531e-05
	C	0.774935	0.438378
	D	1.50787	0.131589
	E	0.883335	0.377055
	F	1.41293	0.157677
	G	1.73048	0.083544
	cladeI	0.00102789	0.99918
	cladeIII	0.895379	0.370584
	cladeV	0.00204963	0.998365
digestive tract	A	3.83787	0.000124108
	B1	3.0842	0.00204102
	B2	3.4983	0.000468229
	C	1.40153	0.161055
	D	1.45439	0.145837
	E	1.16015	0.245987
	F	0.552472	0.580625
	G	1.48932	0.136404
	cladeI	0.00187108	0.998507
	cladeIII	0.00036847	0.999706
	cladeV	0.00162112	0.998707
