# Supplementary material for: Genome wide association study of Escherichia coli bloodstream infection isolates identifies genetic determinants for the portal of entry but not fatal outcome
Source: PLoS Genet. 2022 Mar 24;18(3):e1010112. doi: 10.1371/journal.pgen.1010112 (PMC8946752; doi:10.1371/journal.pgen.1010112)
Supplement: S3 Table — (XLSX) [file pgen.1010112.s008.xlsx]

## Sheet: naïve
target variable	variant	af	filter-pvalue	lrt-pvalue	beta	beta-std-err	variant_h2	notes
septic shock	CAGTCTGGCGAATCAAACAATTGCATCCCAGG	0.947	1.07e-08	8.58e-09	-0.363	0.0624	0.189
admission to ICU	AGCTGGATTTGCCCCTATATTTCCAGACATC	0.0121	3.86e-08	1.14e-08	0.615	0.107	0.188
urinary tract	GAAACAATGGAGTCCCAGCCATGCCCCAGACCAACCGAAAATT	0.305	5.09e-22	3.16e-09	0.287	0.048	0.195
urinary tract	ACACAGGAGAGACAACGATGAGATGGTACAAAGCAGGTACACAAA	0.375	3.39e-29	3.43e-12	0.324	0.0459	0.228
urinary tract	CATATCCTGTACGTATAAGAGTGGCTCACCCTGGATAAAGGTCACAGGTA	0.356	1e-29	1.36e-12	0.331	0.0461	0.232
urinary tract	ACAAAAACCATAAGCATATCCTGTACGTATAAGAGTGGCTCACC	0.363	3.66e-29	4.56e-12	0.317	0.0452	0.226
urinary tract	GTACCATCTCATCGTTGTCTCTCCTGTGTCCAC	0.402	1.48e-25	1.37e-08	0.263	0.046	0.187
urinary tract	CCATCTCATCGTTGTCTCTCCTGTGTCCACCCC	0.373	1.08e-28	9.57e-12	0.318	0.046	0.223
urinary tract	GTTAACGGGGTGGACACAGGAGAGACAACGATGAGA	0.371	1.49e-29	1.83e-12	0.331	0.0463	0.231
urinary tract	TGTACCATCTCATCGTTGTCTCTCCTGTGTC	0.404	8.48e-26	8.52e-09	0.267	0.046	0.189
urinary tract	AAACCCAGGACCATTACACTGATTCCAGGTT	0.27	5.48e-24	7.28e-10	0.313	0.0502	0.202
urinary tract	AACCCAGGACCATTACACTGATTCCAGGTTACCG	0.282	3.98e-23	6.85e-10	0.313	0.0501	0.202
urinary tract	TGGAATCAGTGTAATGGTCCTGGGTTTGCTGATGG	0.26	1.13e-22	1.14e-08	0.29	0.0503	0.188
urinary tract	AACCATCAGCAAACCCAGGACCATTACACTGA	0.257	1.11e-22	8.22e-09	0.291	0.0501	0.189
urinary tract	ACCTGGAATCAGTGTAATGGTCCTGGGTTTG	0.266	2.53e-23	3.6e-09	0.302	0.0507	0.194
urinary tract	CGTCACGCCACTCAGCCAGGCAAGGCCTTCGTCGGCCACCATGCCCAG	0.441	5.64e-26	4.65e-09	0.277	0.0467	0.192
urinary tract	AGCAAACCCAGGACCATTACACTGATTCCAGG	0.261	6.85e-23	7.19e-09	0.295	0.0504	0.19
urinary tract	TACACTGATTCCAGGTTACCGTAGCAATGCCCGGGCGCCACGAAGTTATAAATTG	0.374	6.06e-29	5.57e-12	0.318	0.0456	0.226
urinary tract	TTAATATAAGACAGATAAGGGGTATTATAATTTGCCGATTTTACTGTCTGCTCTGAACGGG	0.503	1.04e-23	2.26e-08	0.239	0.0423	0.184
urinary tract	ACCGGAAGCACTGACGCCGAAAGACGTATATCCTTTCTGCAGGGATGCAATATTCGCGGAC	0.495	4.19e-24	1.55e-08	0.243	0.0426	0.186
urinary tract	AAAATGGATATCCCTTATTTATTGAGGTTCATAATAAAGGTA	0.376	1.9e-29	1.94e-12	0.327	0.0458	0.23
urinary tract	AGCGCTGAACCATACCTGCTTTTTCCAGTAATAACAGGTAATAGCG	0.367	2.99e-24	2.24e-10	0.305	0.0476	0.208
urinary tract	AAACCCTGTCGGTAAACTGGGATGGAAAAATACAGTGTCAGGTAAATGTACCGGA	0.418	9.91e-28	1.22e-09	0.287	0.0467	0.2
urinary tract	TCTGTCCAGCGAAACAGCAGCGTCTGCCCCGGATATAACAAACAGGGG	0.448	7.62e-26	5.39e-09	0.269	0.0456	0.192
urinary tract	GTTCTGTCCAGCGAAACAGCAGCGTCTGCCCC	0.45	1.79e-25	9.43e-09	0.264	0.0455	0.189
urinary tract	CAGGCAGAGGAAGGTGAGTTTGAAACCGTGATGCTGTCTCCCCGTTCAGAGCAGACA	0.495	4.19e-24	1.11e-08	0.238	0.0413	0.188
urinary tract	TGTATGTCGGAGTTGTATTTCTTAACAGCATAAAACG	0.3	2.15e-22	1.31e-09	0.294	0.048	0.199
urinary tract	TTCAACAAATGAAATCTGTAACGATGCGGGAGAAATACTTTGCCCGTTAACAATCACATCCAGA	0.491	5.88e-24	2.1e-08	0.241	0.0427	0.184
urinary tract	AAAATTTCTTACCATGGCTGTATGTCGGAGTTGTATTTCTTAACAGCA	0.297	2.29e-22	1.65e-09	0.294	0.0482	0.198
urinary tract	CAACCGAAAATTTCTTACCATGGCTGTATGTCGGAG	0.365	5.58e-29	6.16e-12	0.32	0.046	0.225
urinary tract	CATACAGCCATGGTAAGAAATTTTCGGTTGGTCTGGG	0.37	2.67e-29	2.54e-12	0.326	0.0459	0.229
urinary tract	TGGTTCAGCGCTCACCATTAAGACGGGGCATGGCAACATACTGG	0.366	1.21e-24	7.34e-11	0.315	0.0478	0.213
urinary tract	CCCAGCCATGCCCCAGACCAACCGAAAATTTCTTACCATGG	0.303	3.32e-22	1.58e-09	0.292	0.0479	0.198
urinary tract	GTGGCTCACCCTGGATAAAGGTCACAGGTAATGCAATGGCTGGGCAGACTAATGTACTG	0.349	5.45e-28	5.93e-11	0.3	0.0453	0.215
urinary tract	TCCTCACTCCAGCTACCTTTATTATGAACCTCAATAAATAAGG	0.344	9.35e-30	4.56e-12	0.333	0.0474	0.226
urinary tract	TTTACTTCAGTGCCCTTTCGTAATGGCAGCAGGACACTGAATGGCGGGGATTTCCGG	0.362	1.34e-29	2.41e-12	0.335	0.0472	0.229
urinary tract	GTGATTACTCAAAGGCCACAATTTATAACTTCGTGGCGCCCG	0.376	1.9e-29	1.94e-12	0.327	0.0458	0.23
urinary tract	AATGCCCGGGCGCCACGAAGTTATAAATTGTGGCCT	0.375	3.39e-29	3.33e-12	0.322	0.0456	0.228
urinary tract	AGAGAATGAAATGTTATTCTTATTTAAGAATATCGGCGGATGCCGT	0.355	7.09e-31	8.94e-14	0.348	0.046	0.243
urinary tract	TTCTTATTTAAGAATATCGGCGGATGCCGTCCTTCTGCACAGTCTCT	0.366	1.29e-30	1.47e-13	0.355	0.0473	0.241
urinary tract	GATTTTGGGAATATTAATCCTGAGCACGTGGACAACTCACGTGGTGA	0.416	7.07e-28	4.35e-10	0.283	0.0448	0.205
urinary tract	GCAGGTACACAAAACCTGACCATCGGCAGTCGCCTCTATGGTGA	0.432	8.81e-28	2.16e-10	0.292	0.0455	0.208
urinary tract	TATCTTTGAAGATTCACCATAGAGGCGACTGCCGATGGTCAGG	0.442	7.43e-27	5.33e-10	0.286	0.0456	0.204
urinary tract	CACCATGCTTTATTTCCAGAGACTGTGCAGAAGGACGG	0.375	3.39e-29	3.18e-12	0.325	0.0461	0.228
urinary tract	TATGGGATTTTAAAACGGGCCCCCAAGTAACTCGCGAAATGACGCTG	0.263	9.6e-18	6.73e-09	0.282	0.0482	0.19
urinary tract	TTTATTTCCAGAGACTGTGCAGAAGGACGGCAT	0.442	7.43e-27	5.03e-10	0.287	0.0456	0.204
urinary tract	AATTCCATACACTTCCGGCATGCAGCGTCATTTC	0.283	1.06e-22	1.04e-09	0.317	0.0514	0.2
urinary tract	CTGGAAAAAGCAGGTATGGTTCAGCGCTCACCATTAAGACGGGGCA	0.366	1.21e-24	7.34e-11	0.315	0.0478	0.213
urinary tract	ACTGGAAAAAGCAGGTATGGTTCAGCGCTCA	0.366	1.21e-24	7.34e-11	0.315	0.0478	0.213
urinary tract	AAGCCAGGCCTGCGGCATATTGATGCGTAATACGCCCGC	0.489	1.17e-24	1.21e-08	0.244	0.0424	0.187
urinary tract	TACTGGAAAAAGCAGGTATGGTTCAGCGCTC	0.367	2.99e-24	2.24e-10	0.305	0.0476	0.208
urinary tract	GAAATGACGGGCACTGATTTTTCTGCTGACGGACTG	0.545	1.69e-21	1.01e-08	0.24	0.0415	0.188
urinary tract	GGTTCATAATAAAGGTAGCTGGAGTGAGGAGAATACTGGTGACAATGA	0.341	5.21e-29	1.81e-11	0.321	0.0471	0.22
urinary tract	GTCAGCAGAAAAATCAGTGCCCGTCATTTCGCAGG	0.567	6.7e-22	7.42e-09	0.243	0.0416	0.19
urinary tract	TTCTTAAATAAGAATAACATTTCATTCTCTCTTGGGAG	0.354	2.48e-31	2.68e-14	0.355	0.0458	0.248
urinary tract	GATGTCACTGGCGGTAATAATCAGGGGAACGCTGTAGCC	0.601	3.36e-21	1.3e-08	0.235	0.041	0.187
urinary tract	GACTCACTCATAATCGACCCGGAATCCCAGCAC	0.485	1.14e-23	1.28e-08	0.236	0.0411	0.187
urinary tract	GGGCAGACTAATGTACTGGCAACAAATATAGCCAATTTTGGTATAGCGTTGTATCAGGGAAAAGGAATGTCAACACCTC	0.356	5.15e-27	1.73e-10	0.289	0.0447	0.209
urinary tract	AATGAAATACTGGAATTTCTGAACAGGCATGATGGAGGGAAAACGG	0.281	2.12e-20	7.94e-10	0.321	0.0517	0.202
urinary tract	TTCTGAACAGGCATGATGGAGGGAAAACGGCAGAAATTGC	0.28	3.42e-20	1.44e-09	0.318	0.0519	0.199
urinary tract	CACGCATCACCAGATTCACAAAAAAGATAAATAACCGGACATCTC	0.45	7.35e-25	1.46e-08	0.253	0.0442	0.186
urinary tract	AGTTATAAATTGTGGCCTTTGAGTAATCACCACATTCCCTCCCTGATAAGAGTTAACGT	0.375	3.39e-29	3.87e-12	0.322	0.0458	0.227
urinary tract	CACTGTTATTGGTCTGGGAGGAAGTGAAAAGCAGGCAGAGGAA	0.431	1.26e-25	2.8e-09	0.277	0.0461	0.195
urinary tract	GCCTGCAAATATTCGTTTTATGCTGTTAAGAAATACA	0.373	2.26e-29	1.69e-12	0.328	0.0458	0.231
urinary tract	CAGTAATAACAGGTAATAGCGGGCCTGGTAATCCGTTAC	0.405	4.06e-20	3.68e-09	0.252	0.0423	0.194
urinary tract	AATATTCGTTTTATGCTGTTAAGAAATACAACTCCG	0.305	1.21e-22	6.02e-10	0.299	0.0479	0.203
urinary tract	CAGGTAATAGCGGGCCTGGTAATCCGTTACCGCCAGCGCCT	0.404	1.86e-20	1.84e-09	0.256	0.0422	0.197
urinary tract	GAGGCGCTGGCGGTAACGGATTACCAGGCCC	0.405	1.13e-20	1.35e-09	0.259	0.0423	0.199
urinary tract	CTGAAAGGTGACTTCCCGGGGCATCCCAGATATC	0.469	2.02e-24	5.86e-09	0.243	0.0413	0.191
urinary tract	AAGGTGACTTCCCGGGGCATCCCAGATATCCAC	0.461	1.13e-23	1.21e-08	0.236	0.0411	0.187
urinary tract	AAAGGCCCGCTCATCCCACTTATACCCCTTGA	0.366	1.29e-30	1.72e-13	0.35	0.0468	0.241
urinary tract	TTCTGCCCGTTATTAATGGTGCATGGGGGGATATAAACATTTCCCCTG	0.427	1.17e-24	1.5e-08	0.259	0.0454	0.186
urinary tract	AAGGGGTATAAGTGGGATGAGCGGGCCTTTGAT	0.365	2.32e-30	3.5e-13	0.345	0.0468	0.238
urinary tract	GACAATGACAGCTATTTTTTTCTCAAGGGGTATAAGTGGGATGAGCGGGCCT	0.367	7.13e-31	8.96e-14	0.356	0.047	0.243
urinary tract	TCAGGGGAAATGTTTATATCCCCCCATGCAC	0.434	9.68e-26	3.64e-09	0.275	0.0462	0.194
urinary tract	AATACTGGTGACAATGACAGCTATTTTTTTCTCAA	0.353	2.71e-28	7.3e-11	0.305	0.0462	0.214
urinary tract	CCCCTTGAGAAAAAAATAGCTGTCATTGTCACCA	0.376	1.9e-29	1.94e-12	0.327	0.0458	0.23
urinary tract	ATTCACTCCGGTTACCTTCAGATGGCCCGGGAG	0.5	1.46e-23	2.34e-08	0.239	0.0424	0.184
urinary tract	AGCGTCTGCCCCGGATATAACAAACAGGGGGAT	0.447	3.21e-26	2.7e-09	0.273	0.0454	0.195
urinary tract	GGCGACTTTAAAAATAATATCGTCAAATTTCTCAGTCAGACG	0.348	4.12e-29	1.8e-12	0.334	0.0468	0.231
urinary tract	AATAATATCGTCAAATTTCTCAGTCAGACGG	0.296	2.04e-23	2.47e-08	0.264	0.0468	0.183
urinary tract	TTATCGCCCGGCAGCAATTAAAACCAGACCAAATGAAGTATGGCAGGACCAGTTAATTCTG	0.442	3.18e-26	3.11e-09	0.279	0.0467	0.195
urinary tract	GTTTCAAACTCACCTTCCTCTGCCTGCTTTTCACTTCCTCCCAG	0.443	1.79e-26	1.95e-09	0.282	0.0466	0.197
urinary tract	AAGCTGCCTTTCTTGAGGAAAACGGTATGCTC	0.602	2.5e-20	8.7e-09	0.241	0.0415	0.189
urinary tract	TGGTTTATCCGGAGCCGGATAGAGTGTTGTGGATATCTGGGATGCCCCGGGAA	0.35	6.43e-29	4.37e-12	0.327	0.0466	0.227
urinary tract	GTGACTTCCCGGGGCATCCCAGATATCCACAACAC	0.402	3.46e-26	6.41e-10	0.284	0.0455	0.203
urinary tract	TAACAGAATAATCCCCTAAAGGAAGATCTGCAGGTA	0.371	3.39e-28	2.39e-11	0.308	0.0455	0.219
urinary tract	GGAATGGCACGGAACAGATAAAAGCGACTCCATGTGAAATTTCTGTTTGTCGTT	0.491	5.88e-24	2.1e-08	0.241	0.0427	0.184
urinary tract	GACCATTACACTGATTCCAGGTTACCGTAGCAATGC	0.375	3.39e-29	3.27e-12	0.323	0.0457	0.228
urinary tract	ACGGTAACCTGGAATCAGTGTAATGGTCCTG	0.374	1.26e-29	8.97e-13	0.33	0.0456	0.234
urinary tract	AGGACCATTACACTGATTCCAGGTTACCGTAG	0.375	7.01e-30	5.72e-13	0.334	0.0457	0.236
urinary tract	AACGTCTCCAAGGGAGTAAAAGACAATATTATTCCA	0.252	1.64e-17	6.32e-09	0.283	0.0483	0.191
urinary tract	AGGACTCACCAGACACACACAAGGAAAATAACAAAGCTGGGAACCATTTTTTCATCAGAAATCACTTC	0.375	3.39e-29	3.18e-12	0.325	0.0461	0.228
urinary tract	CAATATTATTCCATGCAGAGGACTCACCAGACACACAC	0.366	1.29e-30	1.47e-13	0.355	0.0473	0.241
urinary tract	TATTTTCCTTGTGTGTGTCTGGTGAGTCCTCTGCATGGAA	0.373	4.63e-30	5.78e-13	0.339	0.0463	0.236
urinary tract	AAGAGGTGTTGACATTCCTTTTCCCTGATACA	0.434	9.68e-26	8.9e-09	0.263	0.0454	0.189
urinary tract	GCCATAAATGGTTTATCCGGAGCCGGATAGAGTGTTGT	0.359	1.55e-29	1.75e-12	0.334	0.0467	0.231
urinary tract	ACGTGATGTCACTGGCGGTAATAATCAGGGGA	0.595	4.61e-21	2.26e-08	0.231	0.0409	0.184
urinary tract	AAAAAAGATAAATAACCGGACATCTCACCGG	0.454	3.13e-25	1.1e-08	0.256	0.0444	0.188
urinary tract	TCACAAAAAAGATAAATAACCGGACATCTCACCG	0.451	4.18e-25	9.66e-09	0.255	0.044	0.189
urinary tract	CCCGCTATTACCTGTTATTACTGGAAAAAGCA	0.321	4.86e-26	2.04e-12	0.355	0.0497	0.23
urinary tract	TTTTTCCATCCCAGTTTACCGACAGGGTTTCCCCCG	0.435	1.29e-26	2.29e-09	0.278	0.046	0.196
urinary tract	AAAGCAGGCAGAGGAAGGTGAGTTTGAAACCGTG	0.433	2.17e-27	5.37e-10	0.283	0.0452	0.204
urinary tract	CATCGCAAGACACAGAAAGAGTCTGAGCCGCATAATGATTATTAGCGCTATTAAT	0.442	7.43e-27	5.03e-10	0.287	0.0456	0.204
urinary tract	AGGCACATCGCAAGACACAGAAAGAGTCTGAGCCG	0.441	1.33e-26	7.17e-10	0.284	0.0456	0.202
urinary tract	CAGACTCTTTCTGTGTCTTGCGATGTGCCTGCAAATATTCGTTTTATGCTGTTAAG	0.374	6.06e-29	4.68e-12	0.323	0.0461	0.226
urinary tract	CAATTTGTTCCATTGCTCCAAAGACTGGCTGTAC	0.401	6.11e-19	1.4e-08	0.234	0.0409	0.186
urinary tract	AGCCAGTCTTTGGAGCAATGGAACAAATTGCCGC	0.4	9.86e-19	1.95e-08	0.232	0.041	0.185
urinary tract	AGTCTTTGGAGCAATGGAACAAATTGCCGCCC	0.436	6.73e-21	3.55e-09	0.24	0.0403	0.194
urinary tract	CGATGAGATGGTACAAAGCAGGTACACAAAACCTGACCATCGGCAG	0.365	2.32e-30	1.16e-12	0.331	0.0458	0.233
urinary tract	AAGGGTCCCCGGCACACCCAGGTCCCAGCCGGCA	0.485	2.89e-24	1.23e-08	0.239	0.0416	0.187
urinary tract	ACTGCCGATGGTCAGGTTTTGTGTACCTGCT	0.423	4.75e-27	7.85e-10	0.281	0.0453	0.202
urinary tract	GGGAAGCAATAACTGCTGGTCAGATATTGCTGTCTCCGGTAC	0.475	1.91e-24	8.25e-09	0.241	0.0414	0.189
urinary tract	GCAATATCTGACCAGCAGTTATTGCTTCCCTGTAC	0.493	7.41e-24	2.33e-08	0.241	0.0427	0.184
urinary tract	ATGGTGAATCTTCAAAGATACAACCAGGAGTACTATCTGGTTCAGCAACGC	0.43	6.4e-28	3.8e-11	0.313	0.0467	0.217
urinary tract	GCCTCAGATGTGGCATTCAGGGGTAATCTGCTTGACAGACC	0.491	5.88e-24	2.29e-08	0.24	0.0426	0.184
urinary tract	AAAAAAATAGCTGTCATTGTCACCAGTATTCTCCTCACTCCAG	0.35	1.47e-27	2.48e-10	0.294	0.0459	0.208
urinary tract	CACATTGTATGGGATTTTAAAACGGGCCCCCAAGTAA	0.271	1.48e-18	9.63e-10	0.297	0.048	0.201
urinary tract	CCACATTGTATGGGATTTTAAAACGGGCCCC	0.28	2.75e-17	9.95e-09	0.27	0.0467	0.188
urinary tract	TCCAAGGGAGTAAAAGACAATATTATTCCATGCAGAGGACTCACCAG	0.365	2.32e-30	2.47e-13	0.35	0.0471	0.239
urinary tract	TGACTGACATCAGCAGTTATTACCGGAATACAA	0.442	3.18e-26	3.11e-09	0.279	0.0467	0.195
urinary tract	AGTCGCCTCTATGGTGAATCTTCAAAGATACAACCAGGAG	0.439	9.81e-27	4.3e-10	0.288	0.0456	0.205
urinary tract	GTCCCCGGCACACCCAGGTCCCAGCCGGCACCGGCTGCCAG	0.486	6.47e-24	1.99e-08	0.235	0.0416	0.185
urinary tract	TTTGACGGGAGTGAGAAGTCAATGACGCTTGATATCTCCAATGATAACAA	0.485	2.89e-24	2.62e-08	0.24	0.0427	0.183
urinary tract	CTCTGCCCCGCCTGCTTCTCTCCTTTCAGAA	0.339	1.12e-22	1.42e-09	0.302	0.0494	0.199
urinary tract	CTGCACAGTCTCTGGAAATAAAGCATGGTGATCTGTCTATTAATAGCGCTAATAATCATTA	0.372	4.03e-29	4.77e-12	0.323	0.0461	0.226
urinary tract	AGCCGCATAATGATTATTAGCGCTATTAATAGACAGA	0.375	3.39e-29	3.18e-12	0.325	0.0461	0.228
urinary tract	CAAGTAACTCGCGAAATGACGCTGCATGCCGGAAGTGT	0.275	8.01e-22	7.17e-09	0.303	0.0519	0.19
urinary tract	CCATACACTTCCGGCATGCAGCGTCATTTCGCGA	0.282	1.75e-22	1.92e-09	0.312	0.0514	0.197
urinary tract	CCCAAGTAACTCGCGAAATGACGCTGCATGCC	0.272	3.49e-21	2.05e-08	0.292	0.0517	0.184
urinary tract	AACTGAGTCATACCTAAATGAATAACTGTAATTACGGAAGTGATT	0.391	2.63e-26	1.86e-09	0.276	0.0455	0.197
urinary tract	TACAGTTATTCATTTAGGTATGACTCAGTTATAAATC	0.39	1.05e-26	8.44e-10	0.282	0.0454	0.201
urinary tract	ATTCATTTAGGTATGACTCAGTTATAAATCATGCTCATA	0.389	4.15e-27	3.09e-10	0.289	0.0454	0.206
urinary tract	GGTATGACTCAGTTATAAATCATGCTCATACTGGCCG	0.453	5.52e-25	2.28e-08	0.256	0.0454	0.184
urinary tract	ACCCGTCAATGGTATTGCAGGCATTACTTTCCCTGCCCGGG	0.485	1.14e-23	1.32e-08	0.236	0.0411	0.187
urinary tract	GGCGTACAGCCAGTCTTTGGAGCAATGGAACAA	0.4	9.86e-19	1.96e-08	0.232	0.0409	0.185
urinary tract	TATTCTTATTGATTATAACTGGCATTACACC	0.305	1.77e-18	2.23e-08	0.246	0.0437	0.184
urinary tract	ATAAACCATTTATGGCAATATCATGAGCAGCGTTGCTG	0.432	8.81e-28	7.53e-11	0.308	0.0468	0.213
urinary tract	ATGATATTGCCATAAATGGTTTATCCGGAGCCGG	0.431	1.58e-27	1.48e-10	0.304	0.0469	0.21
urinary tract	CTATCCGGCTCCGGATAAACCATTTATGGCAATA	0.431	1.58e-27	1.48e-10	0.304	0.0469	0.21
urinary tract	CTGCTCATGATATTGCCATAAATGGTTTATCCGGAG	0.432	8.81e-28	7.53e-11	0.308	0.0468	0.213
urinary tract	TTACAGAGTGACAGCAGGTCTGGACACAGCACGTTCAA	0.395	1.63e-24	1.44e-08	0.259	0.0453	0.186
urinary tract	ATTTCCAGAGACTGTGCAGAAGGACGGCATCC	0.441	3.06e-27	2.54e-10	0.292	0.0456	0.207
urinary tract	TTCCAGAGACTGTGCAGAAGGACGGCATCCGCCG	0.375	3.39e-29	3.18e-12	0.325	0.0461	0.228
urinary tract	TTTATGGCAATATCATGAGCAGCGTTGCTGAACCAGATA	0.442	7.43e-27	5.33e-10	0.286	0.0456	0.204
urinary tract	AACCAGGAGTACTATCTGGTTCAGCAACGCTGCTCAT	0.433	4.89e-28	4.84e-11	0.311	0.0467	0.215
urinary tract	GTACTATCTGGTTCAGCAACGCTGCTCATGATAT	0.433	4.89e-28	4.84e-11	0.311	0.0467	0.215
urinary tract	CTCTTATCTTTTTCATCTGAAATATCCTGTACAAAA	0.439	7.23e-25	2.21e-08	0.258	0.0457	0.184
urinary tract	AGTACTATCTGGTTCAGCAACGCTGCTCATG	0.433	4.89e-28	4.84e-11	0.311	0.0467	0.215
urinary tract	GCCATCCCCCTGTTTGTTATATCCGGGGCAGAC	0.439	2.26e-27	2.97e-10	0.296	0.0464	0.207
urinary tract	TGCCATCCCCCTGTTTGTTATATCCGGGGCA	0.401	2.57e-25	2.79e-09	0.275	0.0458	0.195
urinary tract	CGTTGAACGTGCTGTGTCCAGACCTGCTGTCA	0.396	9.49e-25	8.55e-09	0.264	0.0454	0.189
urinary tract	AATACAGTGTCAGGTAAATGTACCGGAGACAGC	0.466	2.74e-24	1.89e-08	0.236	0.0416	0.185
urinary tract	ACTACCCACGCAATATACTCCCTGTAGTAAGCCCAG	0.375	3.39e-29	3.93e-12	0.322	0.0457	0.227
urinary tract	ATAACCTTTTTGGGGAATACTACCCACGCAATATACTCCCTGTAGTAA	0.376	1.9e-29	1.94e-12	0.327	0.0458	0.23
urinary tract	TATCAGGGAAAAGGAATGTCAACACCTCTTACATTAGGTAATGGT	0.435	2.3e-25	1.55e-08	0.258	0.0453	0.186
urinary tract	AATATTGCCCGGGCAGGGAAAGTAATGCCTGCAATAC	0.482	8.95e-24	8.03e-09	0.238	0.0409	0.19
urinary tract	AATGCAATGGCTGGGCAGACTAATGTACTGGC	0.348	9.55e-28	1.12e-10	0.297	0.0455	0.211
urinary tract	TGCAATGGCTGGGCAGACTAATGTACTGGCAACAAATATA	0.364	4.69e-28	4.21e-11	0.302	0.0452	0.216
urinary tract	GCAAATACAGGCCCTTCGGTCTCATGCCCGTATCC	0.495	4.19e-24	1.6e-08	0.242	0.0425	0.186
urinary tract	GCCCGTTTTAAAATCCCATACAATGTGGCCAA	0.372	1.92e-28	1.26e-11	0.314	0.0458	0.222
urinary tract	CCGTTTTAAAATCCCATACAATGTGGCCAAAAC	0.375	3.39e-29	3.18e-12	0.325	0.0461	0.228
urinary tract	GGCCACATTGTATGGGATTTTAAAACGGGCCC	0.283	7.08e-18	3.71e-09	0.279	0.0469	0.194
urinary tract	TTCCCCTGATTATTACCGCCAGTGACATCAC	0.611	3.1e-21	2.47e-09	0.246	0.0409	0.196
urinary tract	TGATGTCACTGGCGGTAATAATCAGGGGAAC	0.614	5.07e-22	5.55e-10	0.256	0.0409	0.204
urinary tract	TACCAGGCCCGCTATTACCTGTTATTACTGGAAAAAG	0.406	2.48e-20	2.72e-09	0.255	0.0424	0.195
urinary tract	ACAACAATATTCTGCCCGTTATTAATGGTGCATGG	0.436	5.4e-25	1.21e-08	0.263	0.0457	0.187
urinary tract	ATACGTACAGGATATGCTTATGGTTTTTGTGA	0.319	1.23e-23	4.35e-09	0.271	0.0456	0.193
urinary tract	GGACACTGAATGGCGGGGATTTCCGGACCACGGC	0.38	9.25e-28	3.92e-10	0.288	0.0455	0.205
urinary tract	AGCAGGACACTGAATGGCGGGGATTTCCGGACC	0.361	2.39e-29	4.07e-12	0.331	0.0471	0.227
urinary tract	AGGACACTGAATGGCGGGGATTTCCGGACCA	0.36	4.25e-29	7.64e-12	0.326	0.0471	0.224
urinary tract	CCAGGAAGTCTGTGGCCATGGATTCCGGGCGA	0.243	7.11e-15	1.22e-08	0.264	0.0459	0.187
urinary tract	AAAGAGCGCCTGTGCTTTTTATCATCACATTCCCTTA	0.467	9.37e-26	3.34e-09	0.249	0.0417	0.194
urinary tract	CTGCGTCTGAGCATAAAATATGAGTAAGGGAATGTGATGATAAAAAGCACAGGC	0.468	2.18e-25	8.91e-09	0.243	0.0418	0.189
urinary tract	TATTATTCTCGCCCAGCGTCAGGTTTGCCCGCCA	0.492	3.33e-24	1.4e-08	0.244	0.0426	0.186
urinary tract	GTCATAACCTTTTTGGGGAATACTACCCACGCA	0.375	7.01e-30	7.54e-13	0.333	0.0458	0.234
urinary tract	GTGGGTAGTATTCCCCAAAAAGGTTATGACC	0.374	2.57e-30	2.25e-13	0.34	0.0456	0.24
urinary tract	GAACCATTTTTTCATCAGAAATCACTTCCGTAA	0.4	5.6e-27	7.36e-10	0.282	0.0453	0.202
urinary tract	CGGAAGTGATTTCTGATGAAAAAATGGTTCCC	0.399	9.86e-27	1.38e-09	0.279	0.0455	0.199
digestive tract	ACACAGGAGAGACAACGATGAGATGGTACAAAGCAGGTACACAAA	0.375	4.4e-24	1.22e-08	-0.267	0.0465	0.187
digestive tract	CATATCCTGTACGTATAAGAGTGGCTCACCCTGGATAAAGGTCACAGGTA	0.356	6.82e-24	1.56e-08	-0.266	0.0466	0.186
digestive tract	ACAAAAACCATAAGCATATCCTGTACGTATAAGAGTGGCTCACC	0.363	8.4e-24	2.38e-08	-0.257	0.0457	0.184
digestive tract	GTTAACGGGGTGGACACAGGAGAGACAACGATGAGA	0.371	6.41e-24	2.34e-08	-0.264	0.0469	0.184
digestive tract	TACACTGATTCCAGGTTACCGTAGCAATGCCCGGGCGCCACGAAGTTATAAATTG	0.374	6.97e-24	2.05e-08	-0.261	0.0461	0.184
digestive tract	AAAATGGATATCCCTTATTTATTGAGGTTCATAATAAAGGTA	0.376	2.78e-24	9.67e-09	-0.268	0.0464	0.189
digestive tract	CAGGCAGAGGAAGGTGAGTTTGAAACCGTGATGCTGTCTCCCCGTTCAGAGCAGACA	0.495	2.1e-24	5.27e-09	-0.243	0.0413	0.192
digestive tract	TGTATGTCGGAGTTGTATTTCTTAACAGCATAAAACG	0.3	5.92e-20	8.28e-09	-0.279	0.0479	0.189
digestive tract	AAAATTTCTTACCATGGCTGTATGTCGGAGTTGTATTTCTTAACAGCA	0.297	4.99e-20	8.22e-09	-0.28	0.0481	0.189
digestive tract	CAACCGAAAATTTCTTACCATGGCTGTATGTCGGAG	0.365	3.37e-24	1.07e-08	-0.268	0.0464	0.188
digestive tract	CATACAGCCATGGTAAGAAATTTTCGGTTGGTCTGGG	0.37	2.34e-24	7.1e-09	-0.271	0.0464	0.19
digestive tract	CCCAGCCATGCCCCAGACCAACCGAAAATTTCTTACCATGG	0.303	1.05e-19	1.18e-08	-0.275	0.0478	0.187
digestive tract	GTGATTACTCAAAGGCCACAATTTATAACTTCGTGGCGCCCG	0.376	2.78e-24	9.67e-09	-0.268	0.0464	0.189
digestive tract	AATGCCCGGGCGCCACGAAGTTATAAATTGTGGCCT	0.375	4.4e-24	1.47e-08	-0.264	0.0462	0.186
digestive tract	AGAGAATGAAATGTTATTCTTATTTAAGAATATCGGCGGATGCCGT	0.355	5.5e-25	2.73e-09	-0.28	0.0467	0.195
digestive tract	TTCTTATTTAAGAATATCGGCGGATGCCGTCCTTCTGCACAGTCTCT	0.366	2.13e-24	6.79e-09	-0.281	0.048	0.19
digestive tract	GATTTTGGGAATATTAATCCTGAGCACGTGGACAACTCACGTGGTGA	0.416	2.74e-25	1.79e-08	-0.256	0.0451	0.185
digestive tract	CACCATGCTTTATTTCCAGAGACTGTGCAGAAGGACGG	0.375	4.4e-24	1.33e-08	-0.268	0.0466	0.187
digestive tract	TTCTTAAATAAGAATAACATTTCATTCTCTCTTGGGAG	0.354	8.73e-25	3.86e-09	-0.277	0.0466	0.193
digestive tract	ATGGTCAGGCTGAGTACCACACCGGATATCAGTAAACTTCCTCAGG	0.497	1.29e-23	2.09e-08	-0.237	0.042	0.184
digestive tract	CCGGGTGCGAAAAGCATGGTCAGGCTGAGTACCA	0.478	1.28e-23	1.49e-08	-0.235	0.0411	0.186
digestive tract	AGTTATAAATTGTGGCCTTTGAGTAATCACCACATTCCCTCCCTGATAAGAGTTAACGT	0.375	4.4e-24	1.62e-08	-0.264	0.0463	0.186
digestive tract	GCCTGCAAATATTCGTTTTATGCTGTTAAGAAATACA	0.373	2.56e-24	6.38e-09	-0.272	0.0464	0.191
digestive tract	AATATTCGTTTTATGCTGTTAAGAAATACAACTCCG	0.305	4.63e-20	5.58e-09	-0.281	0.0478	0.191
digestive tract	GAGGCGCTGGCGGTAACGGATTACCAGGCCC	0.405	3.73e-19	2.25e-08	-0.239	0.0424	0.184
digestive tract	AAAGGCCCGCTCATCCCACTTATACCCCTTGA	0.366	2.13e-24	7.39e-09	-0.277	0.0475	0.19
digestive tract	AAGGGGTATAAGTGGGATGAGCGGGCCTTTGAT	0.365	3.37e-24	1.13e-08	-0.273	0.0474	0.188
digestive tract	GACAATGACAGCTATTTTTTTCTCAAGGGGTATAAGTGGGATGAGCGGGCCT	0.367	1.34e-24	4.98e-09	-0.282	0.0477	0.192
digestive tract	CCCCTTGAGAAAAAAATAGCTGTCATTGTCACCA	0.376	2.78e-24	9.67e-09	-0.268	0.0464	0.189
digestive tract	GGCGACTTTAAAAATAATATCGTCAAATTTCTCAGTCAGACG	0.348	1.33e-23	1.03e-08	-0.273	0.0473	0.188
digestive tract	GACCATTACACTGATTCCAGGTTACCGTAGCAATGC	0.375	4.4e-24	1.36e-08	-0.265	0.0463	0.187
digestive tract	ACGGTAACCTGGAATCAGTGTAATGGTCCTG	0.374	6.97e-24	1.96e-08	-0.262	0.0462	0.185
digestive tract	AGGACCATTACACTGATTCCAGGTTACCGTAG	0.375	4.4e-24	1.39e-08	-0.265	0.0463	0.186
digestive tract	AGGACTCACCAGACACACACAAGGAAAATAACAAAGCTGGGAACCATTTTTTCATCAGAAATCACTTC	0.375	4.4e-24	1.33e-08	-0.268	0.0466	0.187
digestive tract	CAATATTATTCCATGCAGAGGACTCACCAGACACACAC	0.366	2.13e-24	6.79e-09	-0.281	0.048	0.19
digestive tract	TATTTTCCTTGTGTGTGTCTGGTGAGTCCTCTGCATGGAA	0.373	2.56e-24	1.1e-08	-0.271	0.047	0.188
digestive tract	CCCGCTATTACCTGTTATTACTGGAAAAAGCA	0.321	6.04e-21	2.47e-08	-0.284	0.0504	0.183
digestive tract	CATCCCAGTTTACCGACAGGGTTTCCCCCGGCGTCACGCCACTCAGCCAGG	0.497	1.29e-23	2.09e-08	-0.237	0.042	0.184
digestive tract	TTTTTCCATCCCAGTTTACCGACAGGGTTTCCCCCG	0.435	1.23e-24	1.55e-08	-0.264	0.0462	0.186
digestive tract	AAAGCAGGCAGAGGAAGGTGAGTTTGAAACCGTG	0.433	1.77e-25	3.68e-09	-0.27	0.0453	0.194
digestive tract	CAGACTCTTTCTGTGTCTTGCGATGTGCCTGCAAATATTCGTTTTATGCTGTTAAG	0.374	6.97e-24	1.82e-08	-0.265	0.0467	0.185
digestive tract	CGATGAGATGGTACAAAGCAGGTACACAAAACCTGACCATCGGCAG	0.365	3.37e-24	1.03e-08	-0.268	0.0464	0.188
digestive tract	TCCAAGGGAGTAAAAGACAATATTATTCCATGCAGAGGACTCACCAG	0.365	3.37e-24	9.44e-09	-0.277	0.0478	0.189
digestive tract	CTGCACAGTCTCTGGAAATAAAGCATGGTGATCTGTCTATTAATAGCGCTAATAATCATTA	0.372	4.05e-24	1.48e-08	-0.267	0.0467	0.186
digestive tract	AGCCGCATAATGATTATTAGCGCTATTAATAGACAGA	0.375	4.4e-24	1.33e-08	-0.268	0.0466	0.187
digestive tract	TTCCAGAGACTGTGCAGAAGGACGGCATCCGCCG	0.375	4.4e-24	1.33e-08	-0.268	0.0466	0.187
digestive tract	ACTACCCACGCAATATACTCCCTGTAGTAAGCCCAG	0.375	4.4e-24	1.59e-08	-0.264	0.0463	0.186
digestive tract	ATAACCTTTTTGGGGAATACTACCCACGCAATATACTCCCTGTAGTAA	0.376	2.78e-24	9.67e-09	-0.268	0.0464	0.189
digestive tract	CCGTTTTAAAATCCCATACAATGTGGCCAAAAC	0.375	4.4e-24	1.33e-08	-0.268	0.0466	0.187
digestive tract	AAAGAGCGCCTGTGCTTTTTATCATCACATTCCCTTA	0.467	3.49e-25	6.92e-09	-0.244	0.0418	0.19
digestive tract	CTGCGTCTGAGCATAAAATATGAGTAAGGGAATGTGATGATAAAAAGCACAGGC	0.468	2.11e-25	5.32e-09	-0.247	0.0418	0.192
digestive tract	GTCATAACCTTTTTGGGGAATACTACCCACGCA	0.375	1.01e-24	3.86e-09	-0.276	0.0464	0.193
digestive tract	GTGGGTAGTATTCCCCAAAAAGGTTATGACC	0.374	3.65e-25	1.29e-09	-0.283	0.0462	0.199

## Sheet: with covariates
target variable	variant	af	filter-pvalue	lrt-pvalue	beta	beta-std-err	variant_h2	notes
admission to ICU	AGCTGGATTTGCCCCTATATTTCCAGACATC	0.0121	3.86e-08	7.01e-09	0.621	0.106	0.193
urinary tract	ACACAGGAGAGACAACGATGAGATGGTACAAAGCAGGTACACAAA	0.375	3.39e-29	8.9e-10	0.258	0.0417	0.203
urinary tract	CATATCCTGTACGTATAAGAGTGGCTCACCCTGGATAAAGGTCACAGGTA	0.356	1e-29	5.25e-10	0.263	0.0419	0.206
urinary tract	ACAAAAACCATAAGCATATCCTGTACGTATAAGAGTGGCTCACC	0.363	3.66e-29	1.26e-09	0.253	0.0412	0.201
urinary tract	CCATCTCATCGTTGTCTCTCCTGTGTCCACCCC	0.373	1.08e-28	1.57e-09	0.255	0.0418	0.2
urinary tract	GTTAACGGGGTGGACACAGGAGAGACAACGATGAGA	0.371	1.49e-29	4.53e-10	0.265	0.042	0.207
urinary tract	TACACTGATTCCAGGTTACCGTAGCAATGCCCGGGCGCCACGAAGTTATAAATTG	0.374	6.06e-29	6.89e-10	0.258	0.0414	0.204
urinary tract	AAAATGGATATCCCTTATTTATTGAGGTTCATAATAAAGGTA	0.376	1.9e-29	4.82e-10	0.262	0.0416	0.206
urinary tract	AGCGCTGAACCATACCTGCTTTTTCCAGTAATAACAGGTAATAGCG	0.367	2.99e-24	9.36e-09	0.25	0.0432	0.191
urinary tract	TGTATGTCGGAGTTGTATTTCTTAACAGCATAAAACG	0.3	2.15e-22	2.08e-08	0.247	0.0437	0.186
urinary tract	AAAATTTCTTACCATGGCTGTATGTCGGAGTTGTATTTCTTAACAGCA	0.297	2.29e-22	1.78e-08	0.249	0.0439	0.187
urinary tract	CAACCGAAAATTTCTTACCATGGCTGTATGTCGGAG	0.365	5.58e-29	3.47e-10	0.264	0.0416	0.208
urinary tract	CATACAGCCATGGTAAGAAATTTTCGGTTGGTCTGGG	0.37	2.67e-29	4.27e-10	0.263	0.0417	0.207
urinary tract	TGGTTCAGCGCTCACCATTAAGACGGGGCATGGCAACATACTGG	0.366	1.21e-24	5.39e-09	0.255	0.0434	0.194
urinary tract	GTGGCTCACCCTGGATAAAGGTCACAGGTAATGCAATGGCTGGGCAGACTAATGTACTG	0.349	5.45e-28	6.58e-09	0.242	0.0412	0.192
urinary tract	TCCTCACTCCAGCTACCTTTATTATGAACCTCAATAAATAAGG	0.344	9.35e-30	1.99e-09	0.262	0.0432	0.199
urinary tract	TTTACTTCAGTGCCCTTTCGTAATGGCAGCAGGACACTGAATGGCGGGGATTTCCGG	0.362	1.34e-29	6.73e-10	0.267	0.0427	0.205
urinary tract	GTGATTACTCAAAGGCCACAATTTATAACTTCGTGGCGCCCG	0.376	1.9e-29	4.82e-10	0.262	0.0416	0.206
urinary tract	AATGCCCGGGCGCCACGAAGTTATAAATTGTGGCCT	0.375	3.39e-29	6.41e-10	0.259	0.0415	0.205
urinary tract	AGAGAATGAAATGTTATTCTTATTTAAGAATATCGGCGGATGCCGT	0.355	7.09e-31	5.53e-11	0.277	0.0418	0.217
urinary tract	TTCTTATTTAAGAATATCGGCGGATGCCGTCCTTCTGCACAGTCTCT	0.366	1.29e-30	9.49e-11	0.281	0.0428	0.214
urinary tract	GCAGGTACACAAAACCTGACCATCGGCAGTCGCCTCTATGGTGA	0.432	8.81e-28	5.96e-09	0.244	0.0416	0.193
urinary tract	TATCTTTGAAGATTCACCATAGAGGCGACTGCCGATGGTCAGG	0.442	7.43e-27	1.26e-08	0.238	0.0414	0.189
urinary tract	CACCATGCTTTATTTCCAGAGACTGTGCAGAAGGACGG	0.375	3.39e-29	8.96e-10	0.259	0.0419	0.203
urinary tract	TTTATTTCCAGAGACTGTGCAGAAGGACGGCAT	0.442	7.43e-27	1.33e-08	0.238	0.0414	0.189
urinary tract	CTGGAAAAAGCAGGTATGGTTCAGCGCTCACCATTAAGACGGGGCA	0.366	1.21e-24	5.39e-09	0.255	0.0434	0.194
urinary tract	ACTGGAAAAAGCAGGTATGGTTCAGCGCTCA	0.366	1.21e-24	5.39e-09	0.255	0.0434	0.194
urinary tract	TACTGGAAAAAGCAGGTATGGTTCAGCGCTC	0.367	2.99e-24	9.36e-09	0.25	0.0432	0.191
urinary tract	GAAATGACGGGCACTGATTTTTCTGCTGACGGACTG	0.545	1.69e-21	2.54e-08	0.21	0.0373	0.185
urinary tract	GGTTCATAATAAAGGTAGCTGGAGTGAGGAGAATACTGGTGACAATGA	0.341	5.21e-29	3.4e-09	0.257	0.043	0.196
urinary tract	TTCTTAAATAAGAATAACATTTCATTCTCTCTTGGGAG	0.354	2.48e-31	2.77e-11	0.281	0.0417	0.22
urinary tract	GGGCAGACTAATGTACTGGCAACAAATATAGCCAATTTTGGTATAGCGTTGTATCAGGGAAAAGGAATGTCAACACCTC	0.356	5.15e-27	2.33e-08	0.23	0.0409	0.185
urinary tract	AGTTATAAATTGTGGCCTTTGAGTAATCACCACATTCCCTCCCTGATAAGAGTTAACGT	0.375	3.39e-29	8.91e-10	0.258	0.0416	0.203
urinary tract	GCCTGCAAATATTCGTTTTATGCTGTTAAGAAATACA	0.373	2.26e-29	4.38e-10	0.263	0.0417	0.207
urinary tract	AATATTCGTTTTATGCTGTTAAGAAATACAACTCCG	0.305	1.21e-22	2.61e-08	0.246	0.0437	0.185
urinary tract	AAAGGCCCGCTCATCCCACTTATACCCCTTGA	0.366	1.29e-30	8.04e-11	0.28	0.0425	0.215
urinary tract	AAGGGGTATAAGTGGGATGAGCGGGCCTTTGAT	0.365	2.32e-30	1.76e-10	0.275	0.0426	0.211
urinary tract	GACAATGACAGCTATTTTTTTCTCAAGGGGTATAAGTGGGATGAGCGGGCCT	0.367	7.13e-31	5e-11	0.283	0.0426	0.217
urinary tract	AATACTGGTGACAATGACAGCTATTTTTTTCTCAA	0.353	2.71e-28	1.51e-08	0.241	0.0422	0.188
urinary tract	CCCCTTGAGAAAAAAATAGCTGTCATTGTCACCA	0.376	1.9e-29	4.82e-10	0.262	0.0416	0.206
urinary tract	GGCGACTTTAAAAATAATATCGTCAAATTTCTCAGTCAGACG	0.348	4.12e-29	6.43e-10	0.265	0.0425	0.205
urinary tract	AAGCTGCCTTTCTTGAGGAAAACGGTATGCTC	0.602	2.5e-20	1.9e-08	0.211	0.0371	0.187
urinary tract	TGGTTTATCCGGAGCCGGATAGAGTGTTGTGGATATCTGGGATGCCCCGGGAA	0.35	6.43e-29	1.6e-09	0.259	0.0424	0.2
urinary tract	TAACAGAATAATCCCCTAAAGGAAGATCTGCAGGTA	0.371	3.39e-28	2.11e-09	0.251	0.0414	0.199
urinary tract	GACCATTACACTGATTCCAGGTTACCGTAGCAATGC	0.375	3.39e-29	5.19e-10	0.261	0.0416	0.206
urinary tract	ACGGTAACCTGGAATCAGTGTAATGGTCCTG	0.374	1.26e-29	2.08e-10	0.266	0.0414	0.21
urinary tract	AGGACCATTACACTGATTCCAGGTTACCGTAG	0.375	7.01e-30	1.44e-10	0.269	0.0415	0.212
urinary tract	AGGACTCACCAGACACACACAAGGAAAATAACAAAGCTGGGAACCATTTTTTCATCAGAAATCACTTC	0.375	3.39e-29	8.96e-10	0.259	0.0419	0.203
urinary tract	CAATATTATTCCATGCAGAGGACTCACCAGACACACAC	0.366	1.29e-30	9.49e-11	0.281	0.0428	0.214
urinary tract	TATTTTCCTTGTGTGTGTCTGGTGAGTCCTCTGCATGGAA	0.373	4.63e-30	2.52e-10	0.27	0.0421	0.21
urinary tract	GCCATAAATGGTTTATCCGGAGCCGGATAGAGTGTTGT	0.359	1.55e-29	6.79e-10	0.264	0.0424	0.204
urinary tract	CCCGCTATTACCTGTTATTACTGGAAAAAGCA	0.321	4.86e-26	1.11e-09	0.277	0.045	0.202
urinary tract	CATCGCAAGACACAGAAAGAGTCTGAGCCGCATAATGATTATTAGCGCTATTAAT	0.442	7.43e-27	1.33e-08	0.238	0.0414	0.189
urinary tract	AGGCACATCGCAAGACACAGAAAGAGTCTGAGCCG	0.441	1.33e-26	1.73e-08	0.236	0.0414	0.187
urinary tract	CAGACTCTTTCTGTGTCTTGCGATGTGCCTGCAAATATTCGTTTTATGCTGTTAAG	0.374	6.06e-29	1.17e-09	0.258	0.0419	0.202
urinary tract	CGATGAGATGGTACAAAGCAGGTACACAAAACCTGACCATCGGCAG	0.365	2.32e-30	3.69e-10	0.266	0.0419	0.208
urinary tract	ACTGCCGATGGTCAGGTTTTGTGTACCTGCT	0.423	4.75e-27	2.39e-08	0.233	0.0413	0.185
urinary tract	ATGGTGAATCTTCAAAGATACAACCAGGAGTACTATCTGGTTCAGCAACGC	0.43	6.4e-28	2.18e-09	0.256	0.0424	0.198
urinary tract	AAAAAAATAGCTGTCATTGTCACCAGTATTCTCCTCACTCCAG	0.35	1.47e-27	2.43e-08	0.236	0.0419	0.185
urinary tract	CACATTGTATGGGATTTTAAAACGGGCCCCCAAGTAA	0.271	1.48e-18	1.38e-08	0.248	0.0433	0.188
urinary tract	TCCAAGGGAGTAAAAGACAATATTATTCCATGCAGAGGACTCACCAG	0.365	2.32e-30	1.68e-10	0.277	0.0428	0.212
urinary tract	AGTCGCCTCTATGGTGAATCTTCAAAGATACAACCAGGAG	0.439	9.81e-27	1.45e-08	0.237	0.0415	0.188
urinary tract	CTGCACAGTCTCTGGAAATAAAGCATGGTGATCTGTCTATTAATAGCGCTAATAATCATTA	0.372	4.03e-29	8.75e-10	0.259	0.0419	0.203
urinary tract	AGCCGCATAATGATTATTAGCGCTATTAATAGACAGA	0.375	3.39e-29	8.96e-10	0.259	0.0419	0.203
urinary tract	ATTCATTTAGGTATGACTCAGTTATAAATCATGCTCATA	0.389	4.15e-27	1.89e-08	0.234	0.0412	0.187
urinary tract	ATAAACCATTTATGGCAATATCATGAGCAGCGTTGCTG	0.432	8.81e-28	2.37e-09	0.255	0.0423	0.198
urinary tract	ATGATATTGCCATAAATGGTTTATCCGGAGCCGG	0.431	1.58e-27	3.57e-09	0.253	0.0424	0.196
urinary tract	CTATCCGGCTCCGGATAAACCATTTATGGCAATA	0.431	1.58e-27	3.57e-09	0.253	0.0424	0.196
urinary tract	CTGCTCATGATATTGCCATAAATGGTTTATCCGGAG	0.432	8.81e-28	2.37e-09	0.255	0.0423	0.198
urinary tract	ATTTCCAGAGACTGTGCAGAAGGACGGCATCC	0.441	3.06e-27	9.37e-09	0.24	0.0415	0.191
urinary tract	TTCCAGAGACTGTGCAGAAGGACGGCATCCGCCG	0.375	3.39e-29	8.96e-10	0.259	0.0419	0.203
urinary tract	TTTATGGCAATATCATGAGCAGCGTTGCTGAACCAGATA	0.442	7.43e-27	1.26e-08	0.238	0.0414	0.189
urinary tract	AACCAGGAGTACTATCTGGTTCAGCAACGCTGCTCAT	0.433	4.89e-28	1.9e-09	0.257	0.0423	0.199
urinary tract	GTACTATCTGGTTCAGCAACGCTGCTCATGATAT	0.433	4.89e-28	1.9e-09	0.257	0.0423	0.199
urinary tract	AGTACTATCTGGTTCAGCAACGCTGCTCATG	0.433	4.89e-28	1.9e-09	0.257	0.0423	0.199
urinary tract	GCCATCCCCCTGTTTGTTATATCCGGGGCAGAC	0.439	2.26e-27	8.48e-09	0.245	0.0421	0.191
urinary tract	ACTACCCACGCAATATACTCCCTGTAGTAAGCCCAG	0.375	3.39e-29	8.97e-10	0.258	0.0416	0.203
urinary tract	ATAACCTTTTTGGGGAATACTACCCACGCAATATACTCCCTGTAGTAA	0.376	1.9e-29	4.82e-10	0.262	0.0416	0.206
urinary tract	AATATTGCCCGGGCAGGGAAAGTAATGCCTGCAATAC	0.482	8.95e-24	2.6e-08	0.207	0.0369	0.185
urinary tract	AATGCAATGGCTGGGCAGACTAATGTACTGGC	0.348	9.55e-28	1.73e-08	0.236	0.0415	0.187
urinary tract	TGCAATGGCTGGGCAGACTAATGTACTGGCAACAAATATA	0.364	4.69e-28	1.08e-08	0.238	0.0412	0.19
urinary tract	GCCCGTTTTAAAATCCCATACAATGTGGCCAA	0.372	1.92e-28	2.67e-09	0.251	0.0417	0.197
urinary tract	CCGTTTTAAAATCCCATACAATGTGGCCAAAAC	0.375	3.39e-29	8.96e-10	0.259	0.0419	0.203
urinary tract	TTCCCCTGATTATTACCGCCAGTGACATCAC	0.611	3.1e-21	2.62e-09	0.22	0.0366	0.197
urinary tract	TGATGTCACTGGCGGTAATAATCAGGGGAAC	0.614	5.07e-22	8.11e-10	0.228	0.0367	0.204
urinary tract	AGCAGGACACTGAATGGCGGGGATTTCCGGACC	0.361	2.39e-29	1.26e-09	0.262	0.0428	0.201
urinary tract	AGGACACTGAATGGCGGGGATTTCCGGACCA	0.36	4.25e-29	2.1e-09	0.258	0.0427	0.199
urinary tract	GTCATAACCTTTTTGGGGAATACTACCCACGCA	0.375	7.01e-30	2.49e-10	0.267	0.0417	0.21
urinary tract	GTGGGTAGTATTCCCCAAAAAGGTTATGACC	0.374	2.57e-30	6.78e-11	0.274	0.0415	0.216

## Sheet: B2 with covariates
target variable	variant	af	filter-pvalue	lrt-pvalue	beta	beta-std-err	variant_h2	notes
admission to ICU	GAATACTCAGCACCGCTGCGTTTCCAGCTGGC	0.988	1.45e-07	3.43e-08	-0.751	0.134	0.252	bad-chisq
urinary tract	GAAACAATGGAGTCCCAGCCATGCCCCAGACCAACCGAAAATT	0.489	1.9e-14	1.41e-08	0.28	0.0485	0.257
urinary tract	ACACAGGAGAGACAACGATGAGATGGTACAAAGCAGGTACACAAA	0.505	8.01e-15	2.58e-08	0.279	0.0492	0.252
urinary tract	CCATCTCATCGTTGTCTCTCCTGTGTCCACCCC	0.501	2.13e-14	4.44e-08	0.274	0.0493	0.248
urinary tract	GTTAACGGGGTGGACACAGGAGAGACAACGATGAGA	0.501	2.13e-14	4.44e-08	0.274	0.0493	0.248
urinary tract	TACACTGATTCCAGGTTACCGTAGCAATGCCCGGGCGCCACGAAGTTATAAATTG	0.501	2.13e-14	3.4e-08	0.275	0.049	0.25
urinary tract	AAAATGGATATCCCTTATTTATTGAGGTTCATAATAAAGGTA	0.505	8.01e-15	2.2e-08	0.281	0.0495	0.253
urinary tract	TGTATGTCGGAGTTGTATTTCTTAACAGCATAAAACG	0.481	6.3e-15	2.54e-09	0.294	0.0483	0.269
urinary tract	AAAATTTCTTACCATGGCTGTATGTCGGAGTTGTATTTCTTAACAGCA	0.481	6.3e-15	2.54e-09	0.294	0.0483	0.269
urinary tract	CAACCGAAAATTTCTTACCATGGCTGTATGTCGGAG	0.493	7.23e-15	8.94e-09	0.287	0.049	0.26
urinary tract	CATACAGCCATGGTAAGAAATTTTCGGTTGGTCTGGG	0.501	4.67e-15	1e-08	0.287	0.0491	0.259
urinary tract	CCCAGCCATGCCCCAGACCAACCGAAAATTTCTTACCATGG	0.485	1.1e-14	5.91e-09	0.286	0.0483	0.263
urinary tract	TTTACTTCAGTGCCCTTTCGTAATGGCAGCAGGACACTGAATGGCGGGGATTTCCGG	0.503	1.31e-14	3.04e-08	0.278	0.0493	0.251
urinary tract	GTGATTACTCAAAGGCCACAATTTATAACTTCGTGGCGCCCG	0.505	8.01e-15	2.2e-08	0.281	0.0495	0.253
urinary tract	AATGCCCGGGCGCCACGAAGTTATAAATTGTGGCCT	0.503	1.31e-14	3.15e-08	0.277	0.0492	0.25
urinary tract	AGAGAATGAAATGTTATTCTTATTTAAGAATATCGGCGGATGCCGT	0.485	2.38e-15	1.38e-08	0.278	0.0481	0.257
urinary tract	TTCTTATTTAAGAATATCGGCGGATGCCGTCCTTCTGCACAGTCTCT	0.505	8.01e-15	2.2e-08	0.281	0.0495	0.253
urinary tract	CACCATGCTTTATTTCCAGAGACTGTGCAGAAGGACGG	0.505	8.01e-15	2.2e-08	0.281	0.0495	0.253
urinary tract	TTCTTAAATAAGAATAACATTTCATTCTCTCTTGGGAG	0.483	8.17e-16	6.78e-09	0.283	0.0479	0.262
urinary tract	GACTCACTCATAATCGACCCGGAATCCCAGCAC	0.596	4.81e-13	4.56e-08	0.259	0.0465	0.248
urinary tract	AGTTATAAATTGTGGCCTTTGAGTAATCACCACATTCCCTCCCTGATAAGAGTTAACGT	0.505	8.01e-15	2.2e-08	0.281	0.0495	0.253
urinary tract	GCCTGCAAATATTCGTTTTATGCTGTTAAGAAATACA	0.501	4.67e-15	1e-08	0.287	0.0491	0.259
urinary tract	AATATTCGTTTTATGCTGTTAAGAAATACAACTCCG	0.489	4.16e-15	2.91e-09	0.293	0.0484	0.268
urinary tract	AAAGGCCCGCTCATCCCACTTATACCCCTTGA	0.505	8.01e-15	2.2e-08	0.281	0.0495	0.253
urinary tract	AAGGGGTATAAGTGGGATGAGCGGGCCTTTGAT	0.503	1.31e-14	4.42e-08	0.276	0.0496	0.248
urinary tract	GACAATGACAGCTATTTTTTTCTCAAGGGGTATAAGTGGGATGAGCGGGCCT	0.505	8.01e-15	2.2e-08	0.281	0.0495	0.253
urinary tract	CCCCTTGAGAAAAAAATAGCTGTCATTGTCACCA	0.505	8.01e-15	2.2e-08	0.281	0.0495	0.253
urinary tract	GACCATTACACTGATTCCAGGTTACCGTAGCAATGC	0.503	1.31e-14	2.39e-08	0.28	0.0492	0.253
urinary tract	ACGGTAACCTGGAATCAGTGTAATGGTCCTG	0.501	4.67e-15	7.78e-09	0.288	0.049	0.261
urinary tract	AGGACCATTACACTGATTCCAGGTTACCGTAG	0.503	2.84e-15	5.04e-09	0.293	0.0491	0.264
urinary tract	AGGACTCACCAGACACACACAAGGAAAATAACAAAGCTGGGAACCATTTTTTCATCAGAAATCACTTC	0.505	8.01e-15	2.2e-08	0.281	0.0495	0.253
urinary tract	CAATATTATTCCATGCAGAGGACTCACCAGACACACAC	0.505	8.01e-15	2.2e-08	0.281	0.0495	0.253
urinary tract	TATTTTCCTTGTGTGTGTCTGGTGAGTCCTCTGCATGGAA	0.505	8.01e-15	2.2e-08	0.281	0.0495	0.253
urinary tract	CAGACTCTTTCTGTGTCTTGCGATGTGCCTGCAAATATTCGTTTTATGCTGTTAAG	0.503	1.31e-14	3.69e-08	0.277	0.0495	0.249
urinary tract	TCCAAGGGAGTAAAAGACAATATTATTCCATGCAGAGGACTCACCAG	0.503	1.31e-14	3.78e-08	0.276	0.0494	0.249
urinary tract	CTGCACAGTCTCTGGAAATAAAGCATGGTGATCTGTCTATTAATAGCGCTAATAATCATTA	0.505	8.01e-15	2.2e-08	0.281	0.0495	0.253
urinary tract	AGCCGCATAATGATTATTAGCGCTATTAATAGACAGA	0.505	8.01e-15	2.2e-08	0.281	0.0495	0.253
urinary tract	TTCCAGAGACTGTGCAGAAGGACGGCATCCGCCG	0.505	8.01e-15	2.2e-08	0.281	0.0495	0.253
urinary tract	ACTACCCACGCAATATACTCCCTGTAGTAAGCCCAG	0.503	1.31e-14	4.08e-08	0.276	0.0495	0.248
urinary tract	ATAACCTTTTTGGGGAATACTACCCACGCAATATACTCCCTGTAGTAA	0.505	8.01e-15	2.2e-08	0.281	0.0495	0.253
urinary tract	AATATTGCCCGGGCAGGGAAAGTAATGCCTGCAATAC	0.592	3.13e-13	1.94e-08	0.264	0.0461	0.254
urinary tract	CCGTTTTAAAATCCCATACAATGTGGCCAAAAC	0.505	8.01e-15	2.2e-08	0.281	0.0495	0.253
urinary tract	AGCAGGACACTGAATGGCGGGGATTTCCGGACC	0.501	2.13e-14	5.15e-08	0.274	0.0494	0.247
urinary tract	AGGACACTGAATGGCGGGGATTTCCGGACCA	0.501	2.13e-14	5.15e-08	0.274	0.0494	0.247
urinary tract	AAAGAGCGCCTGTGCTTTTTATCATCACATTCCCTTA	0.598	6.55e-14	3.98e-08	0.264	0.0473	0.249
urinary tract	GTCATAACCTTTTTGGGGAATACTACCCACGCA	0.505	8.01e-15	2.2e-08	0.281	0.0495	0.253
urinary tract	GTGGGTAGTATTCCCCAAAAAGGTTATGACC	0.505	8.01e-15	2.2e-08	0.281	0.0495	0.253
digestive tract	CAGGCAGAGGAAGGTGAGTTTGAAACCGTGATGCTGTCTCCCCGTTCAGAGCAGACA	0.613	3.08e-13	3.12e-08	-0.223	0.0397	0.251
digestive tract	TGTATGTCGGAGTTGTATTTCTTAACAGCATAAAACG	0.481	7.16e-13	2.35e-08	-0.219	0.0386	0.253
digestive tract	AAAATTTCTTACCATGGCTGTATGTCGGAGTTGTATTTCTTAACAGCA	0.481	7.16e-13	2.35e-08	-0.219	0.0386	0.253
digestive tract	CCCAGCCATGCCCCAGACCAACCGAAAATTTCTTACCATGG	0.485	1.42e-12	4.99e-08	-0.214	0.0387	0.247
digestive tract	AGAGAATGAAATGTTATTCTTATTTAAGAATATCGGCGGATGCCGT	0.485	3.23e-13	4.22e-08	-0.217	0.039	0.248
digestive tract	GATTTTGGGAATATTAATCCTGAGCACGTGGACAACTCACGTGGTGA	0.558	1.43e-14	2.82e-08	-0.223	0.0395	0.251
digestive tract	TTCTTAAATAAGAATAACATTTCATTCTCTCTTGGGAG	0.483	4.82e-13	5.93e-08	-0.215	0.0391	0.246
digestive tract	AATATTCGTTTTATGCTGTTAAGAAATACAACTCCG	0.489	6.46e-13	3.25e-08	-0.218	0.0387	0.25
