# Supplementary material for: Genome wide association study of Escherichia coli bloodstream infection isolates identifies genetic determinants for the portal of entry but not fatal outcome
Source: PLoS Genet. 2022 Mar 24;18(3):e1010112. doi: 10.1371/journal.pgen.1010112 (PMC8946752; doi:10.1371/journal.pgen.1010112)
Supplement: S4 Table — (XLSX) [file pgen.1010112.s009.xlsx]

## Sheet: naïve
target variable	gene	0	1	unitigs	avg-af	avg-lrt-pvalue	avg-beta	variant_h2	pangenome-frequency	pangenome-category
urinary tract	group_8928	59	270	3170	0.361	7.359e-11	0.311364	0.219317	0.422149	shell
urinary tract	group_14204	33	155	1118	0.35864	1.10511e-10	0.31856	0.214267	0.216009	shell
urinary tract	group_11699	18	79	575	0.358899	1.11897e-10	0.31827	0.214139	0.377193	shell
urinary tract	group_14753	11	27	198	0.366389	1.31967e-10	0.311111	0.211056	0.058114	cloud
urinary tract	papG~~~papG_2	60	264	20299	0.382306	1.42296e-10	0.319326	0.223149	0.369518	shell
urinary tract	group_8758	9	12	40	0.373925	1.50523e-10	0.309775	0.216675	0.122807	cloud
urinary tract	papG_1~~~papG	28	53	1364	0.435274	2.912e-10	0.297565	0.208872	0.0942982	cloud
urinary tract	papD_2~~~papD_3	87	309	396	0.439	2.97e-10	0.296	0.207	0.502193	shell
urinary tract	opgE_2~~~opgE_1	15	17	95	0.603484	4.51547e-09	0.246863	0.195474	0.0350877	cloud
urinary tract	opgE_1~~~opgE_2~~~opgE_3~~~opgE_4	118	291	1559	0.594078	5.26817e-09	0.246031	0.194544	0.48136	shell
urinary tract	opgE_2~~~opgE_1~~~~~~opgE_3~~~opgE_4	31	65	282	0.591596	5.54968e-09	0.245603	0.194106	0.115132	cloud
urinary tract	papH~~~papH_2	109	330	440	0.482	8.03e-09	0.238	0.19	0.498904	shell

## Sheet: with covariates
target variable	gene	0	1	unitigs	avg-af	avg-lrt-pvalue	avg-beta	variant_h2	pangenome-frequency	pangenome-category
urinary tract	papG~~~papG_2	60	264	20299	0.382306	4.24005e-09	0.258179	0.201544	0.369518	shell
urinary tract	group_14204	33	155	1118	0.35864	5.95846e-09	0.257122	0.194385	0.216009	shell
urinary tract	group_11699	18	79	575	0.358899	6.0085e-09	0.256965	0.19432	0.377193	shell
urinary tract	group_14753	11	27	198	0.366389	6.93389e-09	0.253056	0.192833	0.058114	cloud
urinary tract	papG_1~~~papG	28	53	1364	0.435274	8.16694e-09	0.246412	0.193257	0.0942982	cloud
urinary tract	group_8928	59	270	3170	0.361	8.42959e-09	0.248048	0.195151	0.422149	shell
urinary tract	papD_2~~~papD_3	87	309	396	0.439	8.48e-09	0.245	0.191	0.502193	shell
urinary tract	opgE_2~~~opgE_1	15	17	95	0.603484	9.17777e-09	0.218674	0.194895	0.0350877	cloud
urinary tract	group_8758	9	12	40	0.373925	9.79157e-09	0.24815	0.19455	0.122807	cloud
urinary tract	opgE_1~~~opgE_2~~~opgE_3~~~opgE_4	118	291	1559	0.594078	1.14737e-08	0.217588	0.193609	0.48136	shell
urinary tract	opgE_2~~~opgE_1~~~~~~opgE_3~~~opgE_4	31	65	282	0.591596	1.22375e-08	0.217092	0.193071	0.115132	cloud
urinary tract	papH~~~papH_2	109	330	440	0.482	2.6e-08	0.207	0.185	0.498904	shell

## Sheet: B2 with covariates
target variable	gene	0	1	unitigs	avg-af	avg-lrt-pvalue	avg-beta	variant_h2	pangenome-frequency	pangenome-category
admission to ICU	mdoB_1~~~mdoB~~~mdoB_2	430	57	487	0.988	3.43e-08	-0.751	0.252	0.998904	core
urinary tract	papG~~~papG_2	38	193	9148	0.500317	2.13509e-08	0.281762	0.254861	0.369518	shell
urinary tract	papH~~~papH_2	58	236	586	0.594007	3.25447e-08	0.261491	0.25099	0.498904	shell
urinary tract	group_8928	38	201	715	0.501669	4.4447e-08	0.275337	0.248337	0.422149	shell
digestive tract	group_8758	34	6	40	0.558	2.82e-08	-0.223	0.251	0.122807	cloud
digestive tract	group_8928	189	28	217	0.558	2.82e-08	-0.223	0.251	0.422149	shell
digestive tract	papD_2~~~papD_3	251	47	298	0.613	3.12e-08	-0.223	0.251	0.502193	shell
digestive tract	papG~~~papG_2	200	31	1327	0.484017	3.84853e-08	-0.216998	0.249497	0.369518	shell
