# Supplementary material for: Genome wide association study of Escherichia coli bloodstream infection isolates identifies genetic determinants for the portal of entry but not fatal outcome
Source: PLoS Genet. 2022 Mar 24;18(3):e1010112. doi: 10.1371/journal.pgen.1010112 (PMC8946752; doi:10.1371/journal.pgen.1010112)
Supplement: S1 Data — (FAA) [file pgen.1010112.s010.faa]

>group_8928 AENKAEBN_01393 H1-001-0010-R-N
MIRLSLFISLLLTSVAVLADVQINIRGNIYIPPCTINNGQNIVVDFSNVDPGKVSADPQNTSQGKVAKTISISCPYNSGNPWIKVTGRVDNNSLMTDMTNLRIALYQGNNTSTRLTLGEGSGSGYRVTAGLDTTTSTFTFMSVLFRNGDLNGGAFSATASMSMIYN
>opgE_2~~~opgE_1 NPNPAAJP_01826 H1-001-0108-S-J
MNIRKLFCPGNTPRILLFLFFFVISVIITIACGYTEKNATGNVLLLFLLLLLAHRNTLTSTTALLFLFCCALYAPAGMTYGKINNSFIVALLQTTADEAAEFTGMIPVYHFLVSAAILVFMVIFWRTHHRGHRNWLALLLFVLCSVNSWPLRMVKGTVVGTTDTLREMQRYKQLSQHGADNWKILPGTPLYDTIVIVTGESVRRDYMSVYGYPVPTTPWLNTAPGLFIDGYTSAAASTVPSLSRTLIYDYEQNPDSGNNVVALAAKAGYSTWWISNQGKLGEHDTRISVIASDAEHTVFLKKGSFASRKTDDMLLLQETERALADKSSPKVIFLHMMRSHPNPCDRLHSWPNNYQEQFHRKIACYLASISKLDNFLGQLDGILRRHSRHFAMLYFSDHGLSVSDSANPVHHDGHVQGGYSVPLIITASDITSHQSVSRKISARHFAGIFQWLTGIRTENIPPFNPLTDEDNESVMVFNGERNVPADSLKPQPLILPDHR
>papH~~~papH_2 DCIMIPFC_04862 H1-001-0110-D-F
MRLRFSVPLFFFCCVFVHGVFAGPFPPPGMSLPEYWGEEHVWWDGRAAFHGEVVRPACTLAMEDAWQIIDMGETPVRDLQNGFSGPERKFSLRLRNCEFNSQGGNLFSDSRIRVTFDGVRGGTPDKFNLSGQAKGINLQIADARGNIARAGKVMPAIPLTGNEEALDYTLRIVRNGKKLEAGNYFAVLGFRVDYE
>papG~~~papG_2 JOGCIPIH_05143 H1-003-0107-C-T
MKKWFPALLFSLCVSGESSAWNNIVFYSLGDVNSYQGGNVVITQRPQFITSWRPGIATVTWNQCNGPEFTDGSWAYYREYIAWVVFPKKVMTKNGYPLFIEVHNKGSWSEENTGDNDSYFFLKGYKWDERAFDTANLCQKPGETIRLTEKFDDIIFKVALPADLPLGDYSVTIPYTSGIQRHFASYLGARFKIPYNVAKTLPRENEMLFLFKNIGGCRPSAQSLEIKHGDLSINSANNHYAAQTLSVSCDVPANIRFMLLRNTTPTYSHGKKFSVGLGHGWDSIVSVNGVDTGETTMRWYKAGTQNLTIGSRLYGESSKIQPGVLSGSATLLMILP
>papG_1~~~papG MABPEOGK_04527 H1-003-0114-T-R
MKKWLPAFLFLSLSGCNDALAANQSTMFYSFNDNIYRPQLSVKVTDIVQFIVDINSASSTATLSYVACNGFTWTHGLYWSEYFAWLVVPKHVSYNGYNIYLELQSRGSFSLDAEDNDNYYLTKGFAWDEANTSGQTCFNIGEKRSLAWSFGGVTLNARLPVDLPKGDYTFPVKFLRGIQRNNYDYIGGRYKIPSSLMKTFPFNGTLNFSIKNTGGCRPSAQSLEINHGDLSINSANNHYAAQTLSVSCDVPTNIRFFLLSNTAPAYSHGQQFSVGLGHGWDSIVSVNGVDKGETTMRWYRAGTQNLTIGSRLYGESSKIQPGVLSGSATLLMILP
>opgE_2~~~opgE_1~~~~~~opgE_3~~~opgE_4 BNCOCPFO_02885 H1-003-0118-G-E
MNIRKLFYTDNISRILLFLFFPGMCVITTAACGYTEKNATGNVLLLFLLLILAHRNTLTSITALLFLFCCALYAPVGMTYGKINNSFIVALLQTTADEAAEFTGMIPVYHFLVSAAILVFMVIFWRTHHRGQRNAMALLLFVLCSVNSWPLRMVKGTVVGTTDTLREMQRYEQLSRHGADSWKILPGAPLYDTIVIVTGESVRRDYMSVYGYPEPTTPWLNTAPGLFIDGYTSAAASTVPSLSRTLIYDYEQNPDSGNNVVALAAKAGYSTWWISNQGKLGEHDTRISVIASDADHTVFLKKGSFASRKTDDMLLLQETERALADTSTPKVIFLHMMGSHPNPCDRLHSWQNNYLEQYSRKIACYLASISKLDNFLGQLDGILRRHSRHFAMLYFSDHGLSVSDSANPVHHDGHVQGGYSVPLIITASDITSHQSVSRKISARNFAGIFQWLTGIRTENIPPFNPLTDEDNEPVMVFNGERYVQEDSLKPQPLILPDHR
>group_14753 DBBHMKEP_04694 H1-004-0019-M-J
MLNEIMGFLSRHNGGKTAEIAEALAVTDYQARYYLLLLEKAGMVQRSPLRRGMATYWFLKGEKQVGQNCSSTT
>opgE_1~~~opgE_2~~~opgE_3~~~opgE_4 PHLOEPJA_04986 H1-004-0022-M-L
MNIRKLFCPGNTPRILLFLFFFVVSAITTIACGYTEKNATGNVLLLFLLLLLAHRNTLTSITALLFLFCCALYAPAGMTYGKINNSFIVALLQTTTDEAAEFTGMIPVYHFLVSAAILVFMVIFWRTHHRGHRNWLALLLFVLCSVNSWPLRMVKGIVVGTTDTLREMQRYKQLNQHGADNWKILPGVPLYDTIVIVTGESVRRDYMSVYGYPVPTTPWLNTAPGLFIDGYTSAAASTVPSLSRTLIYDYEQNPDSGNNVVALAAKAGYSTWWISNQGKLGEHDTRISVIASDAEHTVFLKKGSFASRKTDDMLLLQETERALADKSSPKVIFLHMMGSHPNPCDRLHSWPNHYLEQYPRKVACYLASISKLDNFLGQLDGILRRHSRHFAMLYFSDHGLSVSDSANPVHHDGHVQGGYSVPLIITASDITSHQSVSRKISARHFAGIFQWLTGIRTENIPPFNPLTDEDNEPVMVFNGERNVPADSLKPQPLILPDRR
>group_14204 MFGMGJKE_05242 H1-005-0027-E-M
MKNEILEFLNRHDGGKTAEIAEALAVTDYQARYYLLLLEKAGMVQRSPLRRGMATYWLLKGEKQAGQSCSSTT
>group_11699 HOJGJAIM_02635 H1-007-0009-T-R
MKNEILEFLNRHDGGKTAEIAEALAVTDYQARYYLLLLEKAGMVQRSPLRRGMATYWLLKGEKQAGQSCSSTT
>papD_2~~~papD_3 EEDBEEGM_04796 H1-007-0031-G-I
MIRKKILMAAIPLFVISGADAAVSLDRTRAVFDGSEKSMTLDISNDNKQLPYLAQAWIENENQEKIIAGPVIATPPVQRLEPGAKSMVRLSTTPDISKLPQDRESLFYFNLREIPPRSEKANVLQIALQTKIKLFYRPAAIKTRPNEVWQDQLILNKVSDGYRIENPTPYYVTVIGLGGSEKQAEEGEFETVMLSPRSEQTVKSANYNTPYLSYINDYGGRPVLSFICNGSRCSVKKEK
>group_8758 ACAOOEPK_04438 R1B6H19
MIRLSLFISLLLTSVAVLADVQINIRGNVYIPPCTINNGQNIVVDFGNINPEHVDNSRGEVTKTISISCPYKSGSLWIKVTGNTMGGGQNNVLATNITHFGIALYQGKGMSTPLTLGNGSGNGYRVTAGLDTARSTFTFTSVPFRNGSGILNGGDFRTTASMSMIYN
